# Supplementary material for: The scope of mental health research during the COVID-19 pandemic and its aftermath
Source: Br J Psychiatry. 2020 Jun 4:1–3. doi: 10.1192/bjp.2020.125 (PMC7330278; doi:10.1192/bjp.2020.125)
Supplement: Supplementary file 1 [file S0007125020001257sup.zip]

Archive with 4 entries (4 files):
- S0007125020001257sup001.pdf
- S0007125020001257sup002.pdf
- S0007125020001257sup003.pdf
- S0007125020001257sup004.pdf
